# Supplementary material for: Prenatal Factors Associated with Maternal Cardiometabolic Risk Markers during Pregnancy: The ECLIPSES Study
Source: Nutrients. 2023 Feb 23;15(5):1135. doi: 10.3390/nu15051135 (PMC10005748; doi:10.3390/nu15051135)
Supplement: Supplementary file 1 [file nutrients-15-01135-s001.zip]

Archive with 1 entries (1 files):
- nutrients-2198832-supplementary.pdf
